# Supplementary material for: Zeolitic Imidazole Framework-90-Based Pesticide Smart-Delivery System with Enhanced Antimicrobial Performance
Source: Nanomaterials (Basel). 2022 Oct 15;12(20):3622. doi: 10.3390/nano12203622 (PMC9607848; doi:10.3390/nano12203622)
Supplement: Supplementary file 1 [file nanomaterials-12-03622-s001.zip]

Archive with 1 entries (1 files):
- nanomaterials-1943514-supplementary.pdf
